# Supplementary material for: De Novo Gastroesophageal Reflux Disease Symptoms Are Infrequent after Sleeve Gastrectomy at 2-Year Follow-Up Using a Comprehensive Preoperative Esophageal Assessment
Source: J Clin Med. 2024 Jan 18;13(2):545. doi: 10.3390/jcm13020545 (PMC10816106; doi:10.3390/jcm13020545)
Supplement: Supplementary file 1 [file jcm-13-00545-s001.zip]

Archive with 1 entries (1 files):
- jcm-2440292-supplementary.pdf
